# Supplementary material for: Synthesis of Cyclotetrapeptides Analogues to Natural Products as Herbicides
Source: Molecules. 2022 Oct 29;27(21):7350. doi: 10.3390/molecules27217350 (PMC9656801; doi:10.3390/molecules27217350)
Supplement: Supplementary file 1 [file molecules-27-07350-s001.zip]

Archive with 1 entries (1 files):
- molecules-1979526-supplementary.pdf
